# Supplementary material for: Dissociated prismatic loop punching by bubble growth in FCC metals
Source: Sci Rep. 2021 Jun 18;11:12839. doi: 10.1038/s41598-021-92219-7 (PMC8213783; doi:10.1038/s41598-021-92219-7)
Supplement: Supplementary file 2 — Supplementary Information 2. [file 41598_2021_92219_MOESM2_ESM.zip]

Archive with 6 entries (6 files):
- CuHe_bubble_growth_supplementary/DPDL_migration.mp4
- CuHe_bubble_growth_supplementary/DPDL_punching_CNA.mp4
- CuHe_bubble_growth_supplementary/DPDL_punching_dislocation.mp4
- CuHe_bubble_growth_supplementary/DPDL_structure.mp4
- CuHe_bubble_growth_supplementary/He_bubble_structure.mp4
- CuHe_bubble_growth_supplementary/README.txt
