# Supplementary material for: Dissociated prismatic loop punching by bubble growth in FCC metals
Source: Sci Rep. 2021 Jun 18;11:12839. doi: 10.1038/s41598-021-92219-7 (PMC8213783; doi:10.1038/s41598-021-92219-7)
Supplement: Supplementary file 2 — Supplementary Information 2. [file 41598_2021_92219_MOESM2_ESM.zip › CuHe_bubble_growth_supplementary/README.txt]

Filename                      Description
DPDL_migration.mp4            Visualization of DPDL mgiration by thermal equilibrium simulations at 300K with introducing further He atoms
DPDL_punching_dislocation.mp4 Visualization of DPDL punching process based on dislocation analysis with gradually increasing He atoms in the central bubble (60 ps relaxation in between) at 300K
DPDL_punching_CNA.mp4         Visualization of DPDL punching process based on common neighbor analysis with gradually increasing He atoms in the central bubble (60 ps relaxation in between) at 300K
DPDL_structure.mp4            Visualization of DPDL structure based on common neighbor analysis
He_bubble_structure.mp4       Visualization of bubble structure based on common neighbor analysis

Note: DPDL (dissociated prismatic dislocation loop)
